# Supplementary material for: Defective Trophoblast Differentiation, Endothelial Dysfunction, and Immune Dysregulation in Preeclampsia Coalesce on a Placental VGLL3-Centered Gene Network
Source: Circulation. 2026 Apr 9;153(22):1743–60. doi: 10.1161/CIRCULATIONAHA.125.076218 (PMC13120743; doi:10.1161/CIRCULATIONAHA.125.076218)
Supplement: Supplementary file 4 [file cir-153-1743-s004.csv]

p_val	avg_log2FC	pct.1	pct.2	p_val_adj	cluster	gene
0	7.870664104	0.872	0.084	0	STB	Ctsk
0	7.952106415	0.753	0.048	0	STB	Htra3
0	8.954679932	0.795	0.105	0	STB	Prl8a2
0	10.61473341	0.702	0.037	0	STB	4930486L24Rik
0	8.440949171	0.556	0.019	0	STB	Tnfrsf11b
0	8.739193959	0.521	0.013	0	STB	Aoc1
0	10.48235559	0.503	0.011	0	STB	Erv3
0	8.407155566	0.494	0.017	0	STB	Mfap5
0	7.673593349	0.999	0.541	0	STB	Ctla2a
0	8.063044515	0.433	0.011	0	STB	Vldlr
0	9.109481187	0.419	0.014	0	STB	Scgb1a1
0	8.503864837	0.417	0.032	0	STB	Tfpi2
0	8.715145363	0.371	0.009	0	STB	Crabp2
0	9.101568728	0.339	0.004	0	STB	Cryaa
0	8.464483396	0.304	0.005	0	STB	Slco5a1
0	7.971035269	0.303	0.007	0	STB	Eva1c
0	8.457834061	0.271	0.006	0	STB	Cldn11
0	8.479012153	0.255	0.003	0	STB	Pgr
0	8.161341169	0.248	0.005	0	STB	Sfrp5
0	9.194172344	0.234	0.002	0	STB	Mrgprg
0	8.546160509	0.232	0.003	0	STB	Wt1
0	7.544022238	0.211	0.003	0	STB	Pla2g2e
0	10.74393732	0.21	0.002	0	STB	Fam135b
0	7.926609957	0.139	0.003	0	STB	Mlph
0	7.959374106	0.137	0.002	0	STB	Myo18b
0	8.158207142	0.135	0.003	0	STB	Nrn1l
0	7.664410011	0.132	0.003	0	STB	Sez6l
2.82E-306	8.256855835	0.12	0.002	7.49E-302	STB	Inmt
6.76E-248	7.733997566	0.104	0.002	1.79E-243	STB	Cnmd
2.52E-169	8.025046222	0.06	0	6.69E-165	STB	Ceacam18
7.81E-165	9.271652279	0.059	0	2.07E-160	STB	Gm47163
1.76E-153	8.737088715	0.054	0	4.67E-149	STB	Gm35177
6.96E-131	7.842097191	0.055	0.001	1.85E-126	STB	Stmn4
5.17E-124	8.193496234	0.043	0	1.37E-119	STB	Gm15404
2.63E-119	8.241221071	0.043	0	6.98E-115	STB	Gml2
1.12E-118	9.069657426	0.052	0.001	2.98E-114	STB	Crct1
4.56E-117	7.633233928	0.042	0	1.21E-112	STB	Gml
7.23E-109	10.49117728	0.036	0	1.92E-104	STB	E030025P04Rik
9.48E-106	8.970696251	0.038	0	2.52E-101	STB	Gm14002
1.20E-103	7.714868976	0.04	0.001	3.20E-99	STB	Tchhl1
1.70E-99	8.734743172	0.055	0.003	4.52E-95	STB	Sfrp4
4.31E-94	8.377040799	0.044	0.001	1.14E-89	STB	Ear1
3.68E-83	7.699964556	0.038	0.001	9.77E-79	STB	Klk4
4.80E-61	9.114015273	0.024	0	1.27E-56	STB	Ptgds
5.67E-56	9.001455206	0.02	0	1.51E-51	STB	Gm21847
5.89E-43	7.558160425	0.02	0.001	1.56E-38	STB	Kcnv2
5.08E-38	7.741157673	0.014	0	1.35E-33	STB	Olig1
1.45E-33	7.607119018	0.013	0	3.84E-29	STB	Gm21190
2.32E-33	8.349611244	0.011	0	6.17E-29	STB	Ube2dnl1
1.22E-26	8.112626286	0.01	0	3.25E-22	STB	Gm5868
0	9.985075939	0.41	0.019	0	CTB	Ghrh
0	10.16558314	0.366	0.007	0	CTB	Gm9112
0	10.78821192	0.355	0.006	0	CTB	Fnd3c2
0	12.21150692	0.252	0.002	0	CTB	Rhox12
0	11.5759315	0.161	0.002	0	CTB	Dmrtc1b
0	11.37835219	0.151	0.002	0	CTB	Ldoc1
0	9.859406163	0.129	0.002	0	CTB	Stra6
2.72E-286	10.27817209	0.153	0.005	7.23E-282	CTB	Serpinb9d
3.00E-269	9.462557636	0.107	0.001	7.97E-265	CTB	Dmrtc1a
3.89E-200	9.143319396	0.101	0.003	1.03E-195	CTB	Epn3
1.75E-145	9.230473873	0.068	0.001	4.65E-141	CTB	Zfp36l3
4.18E-134	12.08545917	0.049	0	1.11E-129	CTB	3632454L22Rik
7.86E-122	11.27830951	0.054	0.001	2.08E-117	CTB	Drd4
2.05E-120	9.35669337	0.072	0.003	5.44E-116	CTB	Cdx2
1.58E-107	10.54714649	0.041	0	4.19E-103	CTB	CAAA01077340.1
1.68E-107	9.160415494	0.041	0	4.47E-103	CTB	Rhox10
2.72E-103	9.270195065	0.056	0.002	7.21E-99	CTB	Serinc2
1.45E-96	13.3231347	0.032	0	3.85E-92	CTB	Lrrc38
1.16E-86	10.82227728	0.035	0	3.07E-82	CTB	Fbxo15
5.04E-83	11.24052142	0.027	0	1.34E-78	CTB	Chrna4
3.67E-61	11.50962218	0.03	0.001	9.74E-57	CTB	Dio3
1.37E-53	10.78200373	0.026	0.001	3.65E-49	CTB	Fam151a
2.40E-53	9.485015249	0.029	0.001	6.36E-49	CTB	Dlx3
1.59E-48	9.744403062	0.019	0	4.22E-44	CTB	Mmp7
8.17E-48	9.204467585	0.023	0.001	2.17E-43	CTB	Sftpd
5.38E-47	11.84757669	0.016	0	1.43E-42	CTB	Dbpht2
6.77E-47	11.12024434	0.02	0	1.80E-42	CTB	Mt4
2.41E-44	10.53779632	0.02	0	6.39E-40	CTB	Tmem59l
1.01E-42	10.82713145	0.019	0	2.69E-38	CTB	Nkx6-2
5.74E-42	10.75345456	0.023	0.001	1.52E-37	CTB	Six2
3.26E-41	9.111843326	0.017	0	8.64E-37	CTB	Wfdc15b
1.35E-38	9.580952932	0.017	0	3.58E-34	CTB	Gm17067
2.03E-36	9.171324938	0.026	0.001	5.39E-32	CTB	Chrdl2
6.28E-36	10.95112364	0.023	0.001	1.67E-31	CTB	Gabrp
2.27E-34	12.49527665	0.013	0	6.02E-30	CTB	Krt27
2.27E-34	10.31265863	0.013	0	6.02E-30	CTB	Ly6f
2.04E-33	9.815443887	0.01	0	5.42E-29	CTB	Dppa1
7.56E-33	9.04767709	0.014	0	2.01E-28	CTB	Slc5a2
5.18E-30	9.880085576	0.012	0	1.37E-25	CTB	Gm15097
5.19E-30	9.334359741	0.012	0	1.38E-25	CTB	Kcnc4
4.50E-29	9.881172682	0.01	0	1.19E-24	CTB	Fgf3
4.50E-29	9.582669857	0.01	0	1.19E-24	CTB	Oit1
4.00E-27	9.503660867	0.012	0	1.06E-22	CTB	Slc17a4
1.31E-26	10.17374526	0.014	0	3.47E-22	CTB	Rap1gapos
5.49E-23	9.57583017	0.01	0	1.46E-18	CTB	Wnt10a
5.50E-23	10.71620066	0.01	0	1.46E-18	CTB	Vgll1
1.11E-22	9.112852284	0.012	0	2.93E-18	CTB	Chrna5
1.11E-22	9.516069039	0.012	0	2.95E-18	CTB	AU018091
8.99E-21	10.79754508	0.01	0	2.38E-16	CTB	Il1f6
7.38E-15	9.616137197	0.01	0.001	1.96E-10	CTB	Tmprss13
0	9.012333187	0.992	0.138	0	CTB2	Ttr
0	9.320010871	0.861	0.032	0	CTB2	Apom
0	8.960632838	0.987	0.21	0	CTB2	Apoa1
0	8.814728339	0.774	0.012	0	CTB2	Rbp2
0	9.564940673	0.776	0.014	0	CTB2	Serpina1b
0	9.469961374	0.766	0.014	0	CTB2	Fgg
0	9.287357912	0.771	0.021	0	CTB2	Fxyd2
0	9.561070944	0.742	0.014	0	CTB2	Kng1
0	8.981502558	0.713	0.01	0	CTB2	Serpina1a
0	8.83875398	0.595	0.007	0	CTB2	F2
0	9.180505474	0.592	0.008	0	CTB2	Amn
0	9.306600769	0.589	0.006	0	CTB2	Gc
0	9.233728548	0.513	0.005	0	CTB2	Clec2h
0	9.377576527	0.5	0.003	0	CTB2	Slc7a9
0	8.848882512	0.455	0.005	0	CTB2	Serpina1c
0	8.853662517	0.432	0.003	0	CTB2	Aldob
0	9.033189806	0.416	0.003	0	CTB2	Ahsg
0	9.449756431	0.382	0.002	0	CTB2	Smlr1
0	8.809503598	0.382	0.003	0	CTB2	Eps8l3
0	9.182071728	0.271	0.001	0	CTB2	Apoc3
0	9.761911648	0.268	0.001	0	CTB2	AI314278
0	9.065359129	0.263	0.002	0	CTB2	Mettl7b
0	9.673770639	0.261	0.001	0	CTB2	Rnf138rt1
0	9.080320102	0.255	0.001	0	CTB2	Serpina10
0	8.906603157	0.253	0.001	0	CTB2	Plg
0	9.041287764	0.25	0.002	0	CTB2	Gm11127
0	9.304426357	0.232	0.001	0	CTB2	Itih2
0	9.195446329	0.229	0.003	0	CTB2	Gm32884
0	8.979721655	0.211	0.001	0	CTB2	Tslrn1
0	8.948838672	0.208	0.001	0	CTB2	Prodh2
0	10.10230858	0.205	0	0	CTB2	Pde6c
0	9.312787719	0.192	0.001	0	CTB2	Kcnk16
0	9.693947471	0.166	0.001	0	CTB2	2010003K11Rik
0	8.986146104	0.126	0	0	CTB2	Acox2
9.23E-241	10.41764815	0.087	0	2.45E-236	CTB2	Aadac
9.75E-237	10.56065143	0.076	0	2.59E-232	CTB2	Rnf224
1.12E-203	8.875266259	0.068	0	2.98E-199	CTB2	Ftcd
2.01E-196	9.885610093	0.068	0	5.33E-192	CTB2	Ugt3a2
3.86E-173	10.1141253	0.063	0	1.02E-168	CTB2	Gm9926
2.51E-119	10.46579932	0.037	0	6.67E-115	CTB2	Cccd201
3.50E-112	8.965024158	0.039	0	9.28E-108	CTB2	Sectm1b
5.61E-69	9.286135078	0.021	0	1.49E-64	CTB2	Llcfc1
1.40E-60	8.809757333	0.018	0	3.71E-56	CTB2	Gm37867
1.40E-60	9.105410777	0.018	0	3.71E-56	CTB2	Gm15540
7.19E-55	9.654036258	0.021	0	1.91E-50	CTB2	Dmrt3
1.31E-44	8.814246153	0.016	0	3.48E-40	CTB2	Ins2
8.90E-44	9.509044926	0.013	0	2.36E-39	CTB2	Gm16344
2.30E-35	9.8334684	0.011	0	6.10E-31	CTB2	1110002O04Rik
2.30E-35	9.985154575	0.011	0	6.10E-31	CTB2	Defb19
2.30E-35	9.023513433	0.011	0	6.10E-31	CTB2	Sprr2a3
0	10.04957144	0.965	0.033	0	EVT	1600012P17Rik
0	10.95999455	0.968	0.038	0	EVT	Psg18
0	9.188735704	0.961	0.042	0	EVT	Ceacam13
0	11.84202804	0.956	0.038	0	EVT	Psg28
0	11.3836477	0.988	0.071	0	EVT	Psg27
0	8.71530209	0.937	0.023	0	EVT	Taf7l
0	12.08360823	0.976	0.065	0	EVT	Psg23
0	10.64265831	0.928	0.028	0	EVT	Ctsm
0	12.01187048	0.992	0.103	0	EVT	Psg21
0	10.86063378	0.988	0.105	0	EVT	Prl8a8
0	11.10934553	0.983	0.101	0	EVT	Cts3
0	10.71542739	0.88	0.016	0	EVT	Psg19
0	10.81072177	0.923	0.074	0	EVT	Psg16
0	11.07433304	0.994	0.151	0	EVT	Ceacam12
0	11.40800558	0.991	0.152	0	EVT	Prl7a2
0	9.897840153	0.842	0.019	0	EVT	Ceacam5
0	9.45258175	0.838	0.021	0	EVT	Fbln7
0	11.23942752	0.996	0.185	0	EVT	Ceacam14
0	11.2421444	0.811	0.011	0	EVT	Ceacam3
0	11.12691809	0.812	0.012	0	EVT	Psg17
0	11.09855814	0.782	0.008	0	EVT	Psg25
0	10.22843379	0.998	0.232	0	EVT	Prl8a9
0	10.48732612	0.996	0.241	0	EVT	Ceacam11
0	9.01316857	0.775	0.026	0	EVT	Prl8a6
0	10.88727534	0.716	0.011	0	EVT	Psg26
0	10.26383412	0.692	0.012	0	EVT	Prl8a1
0	9.085726587	0.662	0.013	0	EVT	Pappa2
0	10.13091038	0.642	0.007	0	EVT	Gm5155
0	9.958185571	1	0.394	0	EVT	Tpbpb
0	7.351113932	0.478	0.007	0	EVT	Psg29
0	7.762246558	0.997	0.527	0	EVT	Creg1
0	8.660609695	0.464	0.005	0	EVT	Prl3c1
0	8.675832129	0.417	0.005	0	EVT	Prl3a1
0	9.23717176	1	0.594	0	EVT	Tpbpa
0	9.07670229	0.395	0.003	0	EVT	Nppc
0	7.355549918	0.295	0.004	0	EVT	Fetub
0	10.1818384	0.255	0.001	0	EVT	Gucy1b2
0	8.919986176	0.144	0.001	0	EVT	Neurog2
0	7.387092034	0.144	0.002	0	EVT	Atp1a2
0	8.780940559	0.118	0.001	0	EVT	Gm16217
1.01E-215	8.212707511	0.079	0.001	2.67E-211	EVT	Gm29676
4.92E-205	8.199594215	0.078	0.001	1.31E-200	EVT	Map3k21
2.59E-160	10.64401111	0.052	0	6.87E-156	EVT	Mlc1
7.58E-138	7.539593207	0.054	0.001	2.01E-133	EVT	Sowahd
9.85E-93	9.846639962	0.03	0	2.61E-88	EVT	Pirt
2.21E-63	9.633891847	0.02	0	5.86E-59	EVT	4930562F17Rik
2.99E-57	8.28918881	0.019	0	7.94E-53	EVT	Cabp7
5.82E-55	7.670190517	0.021	0	1.55E-50	EVT	Pramef12os
2.17E-51	7.667782143	0.017	0	5.76E-47	EVT	Gm14206
9.48E-28	7.34146889	0.013	0	2.51E-23	EVT	Gm12784
0	7.54735142	0.873	0.02	0	Fibroblast	Myh11
0	6.565742949	0.671	0.019	0	Fibroblast	Cacna1c
0	6.298052549	0.48	0.011	0	Fibroblast	Lmod1
0	6.225159952	0.375	0.004	0	Fibroblast	Tbx5
0	6.487779624	0.378	0.008	0	Fibroblast	Trpc6
0	6.248963973	0.345	0.007	0	Fibroblast	Kcnn2
0	6.809389414	0.329	0.004	0	Fibroblast	Ltbp2
0	8.858141615	0.329	0.006	0	Fibroblast	Cnn1
0	6.75630953	0.243	0.005	0	Fibroblast	Nipal4
0	6.110496103	0.213	0.004	0	Fibroblast	Actc1
0	6.080796734	0.183	0.004	0	Fibroblast	Sema5b
0	8.372104259	0.171	0.001	0	Fibroblast	Frmpd3
0	6.868547046	0.159	0.002	0	Fibroblast	Gm12002
0	7.623206773	0.143	0.002	0	Fibroblast	Map3k7cl
9.83E-228	7.775868697	0.12	0.003	2.61E-223	Fibroblast	Pcp4
2.41E-221	6.542899729	0.129	0.004	6.40E-217	Fibroblast	Sntg2
1.75E-217	6.930596557	0.125	0.003	4.63E-213	Fibroblast	Kcnma1
1.41E-206	7.542390294	0.09	0.001	3.74E-202	Fibroblast	Emilin3
2.29E-176	6.620193381	0.143	0.007	6.07E-172	Fibroblast	Kcnd3
2.78E-166	6.638870599	0.07	0.001	7.39E-162	Fibroblast	Olfr560
2.14E-157	8.242750074	0.06	0	5.69E-153	Fibroblast	Tnn
1.41E-134	6.739911268	0.066	0.001	3.73E-130	Fibroblast	9330158H04Rik
6.65E-124	8.647989943	0.046	0	1.76E-119	Fibroblast	Kcnt1
6.04E-119	6.075315769	0.066	0.002	1.60E-114	Fibroblast	Fstl4
3.39E-115	9.194160748	0.038	0	8.99E-111	Fibroblast	Cckar
9.99E-113	7.976936284	0.048	0.001	2.65E-108	Fibroblast	Kcng1
1.80E-93	6.272607517	0.056	0.002	4.78E-89	Fibroblast	Gm10824
1.09E-82	7.532213368	0.05	0.001	2.91E-78	Fibroblast	Npas4
3.58E-80	6.026836824	0.052	0.002	9.51E-76	Fibroblast	Cacna1h
2.78E-65	6.380351129	0.028	0	7.36E-61	Fibroblast	Adra1b
7.60E-65	8.597499482	0.02	0	2.02E-60	Fibroblast	Gm13465
1.74E-52	8.679056341	0.018	0	4.63E-48	Fibroblast	Gm37184
3.12E-52	8.244730792	0.016	0	8.27E-48	Fibroblast	Gm46419
2.61E-49	7.209053637	0.02	0	6.91E-45	Fibroblast	Gm13446
1.57E-47	7.818183011	0.018	0	4.17E-43	Fibroblast	Zfp663
5.01E-40	7.216276391	0.014	0	1.33E-35	Fibroblast	Mylk2
1.31E-39	8.071775811	0.012	0	3.47E-35	Fibroblast	Gm47711
1.31E-39	7.35598433	0.012	0	3.47E-35	Fibroblast	4930438E09Rik
1.93E-35	7.426023113	0.014	0	5.12E-31	Fibroblast	Gm28342
1.95E-35	6.542264726	0.014	0	5.18E-31	Fibroblast	Tnmd
7.93E-34	6.653302361	0.012	0	2.10E-29	Fibroblast	Drd1
2.73E-33	6.742347207	0.01	0	7.23E-29	Fibroblast	Pou3f4
4.09E-32	7.149078995	0.034	0.002	1.09E-27	Fibroblast	Klhl32
1.74E-29	6.212197753	0.012	0	4.62E-25	Fibroblast	Antxrl
1.16E-27	11.68580643	0.01	0	3.08E-23	Fibroblast	Gm34113
3.30E-26	8.702574749	0.026	0.002	8.76E-22	Fibroblast	Clip4
2.22E-16	6.174230621	0.01	0	5.88E-12	Fibroblast	Mas1
8.16E-15	6.017189091	0.028	0.004	2.17E-10	Fibroblast	Has2
1.03E-10	7.288881442	0.01	0.001	2.74E-06	Fibroblast	Tvp23bos
7.87E-09	6.35172543	0.01	0.001	0.000208782	Fibroblast	Gm37799
0	6.219044541	0.944	0.088	0	Stromal	Nnat
0	5.568946179	0.775	0.05	0	Stromal	Col14a1
0	6.235291027	0.631	0.02	0	Stromal	Tnc
0	6.769688513	0.607	0.017	0	Stromal	Nrxn3
0	6.799846127	0.554	0.01	0	Stromal	Colec10
0	5.252562476	0.512	0.03	0	Stromal	Islr
0	5.655765433	0.501	0.025	0	Stromal	Sfrp1
0	7.016015939	0.444	0.006	0	Stromal	Rtl4
0	5.774233824	0.435	0.015	0	Stromal	Frem1
0	5.235132433	0.329	0.012	0	Stromal	Col4a5
0	6.469019309	0.316	0.008	0	Stromal	Hsd11b2
0	5.288343878	0.243	0.011	0	Stromal	Cpz
0	5.258950812	0.228	0.01	0	Stromal	Col11a1
0	5.170739354	0.226	0.009	0	Stromal	Tnnt2
0	5.367180681	0.209	0.008	0	Stromal	Hhip
0	5.36640168	0.209	0.009	0	Stromal	Gm34030
5.90E-217	6.387233029	0.097	0.002	1.57E-212	Stromal	Cpne4
5.21E-214	7.028931448	0.078	0.001	1.38E-209	Stromal	Nr1h5
3.43E-194	5.925190427	0.093	0.002	9.11E-190	Stromal	Ptprt
1.47E-176	5.997157337	0.091	0.003	3.89E-172	Stromal	Smco3
1.84E-149	5.285156838	0.074	0.002	4.90E-145	Stromal	Alkal2
1.86E-144	6.905625387	0.064	0.001	4.93E-140	Stromal	4933413J09Rik
9.59E-137	5.555184436	0.076	0.003	2.54E-132	Stromal	Scn7a
3.06E-136	5.217640465	0.091	0.005	8.11E-132	Stromal	Kcne4
1.47E-135	9.091625644	0.047	0	3.89E-131	Stromal	Gm20629
2.23E-125	6.110370896	0.055	0.001	5.91E-121	Stromal	Crb2
1.63E-114	5.362591899	0.065	0.002	4.31E-110	Stromal	Ngfr
4.55E-103	6.907246241	0.042	0.001	1.21E-98	Stromal	Fbxw28
3.60E-99	5.812895217	0.04	0.001	9.55E-95	Stromal	Gm12153
9.90E-91	5.6542772	0.046	0.001	2.63E-86	Stromal	Gpbar1
5.11E-83	5.507187271	0.051	0.002	1.36E-78	Stromal	Gm45025
6.60E-82	6.348557153	0.043	0.001	1.75E-77	Stromal	Pld5
1.68E-80	5.277953218	0.047	0.002	4.46E-76	Stromal	Dpy19l2
1.84E-80	5.217860485	0.047	0.002	4.88E-76	Stromal	Gm49969
7.47E-75	5.247353335	0.047	0.002	1.98E-70	Stromal	Gm43948
4.56E-74	6.572412714	0.044	0.002	1.21E-69	Stromal	Ptx3
8.02E-62	5.52602657	0.03	0.001	2.13E-57	Stromal	1110032F04Rik
2.17E-46	5.26694453	0.027	0.001	5.76E-42	Stromal	Hs3st4
7.86E-39	8.488411751	0.014	0	2.08E-34	Stromal	Gm48791
2.82E-38	8.019992268	0.013	0	7.47E-34	Stromal	Sln
7.33E-35	5.201790832	0.013	0	1.95E-30	Stromal	Pcdh20
3.01E-34	7.137796013	0.012	0	7.98E-30	Stromal	Fbxw14
2.94E-33	6.934172956	0.014	0	7.79E-29	Stromal	Gm5
3.27E-27	5.367676878	0.014	0	8.68E-23	Stromal	Gm9947
5.03E-27	5.608635624	0.01	0	1.34E-22	Stromal	Fbxw22
7.56E-26	6.253947228	0.012	0	2.01E-21	Stromal	Fbxw26
2.09E-24	5.750272984	0.01	0	5.56E-20	Stromal	Syt4
7.26E-24	5.870716663	0.013	0	1.93E-19	Stromal	C1rb
4.15E-22	5.293142693	0.012	0	1.10E-17	Stromal	Fbxw27
3.51E-17	5.27766526	0.014	0.001	9.30E-13	Stromal	Gbgt1
0	6.570569459	0.272	0.002	0	Stromal2	Zic3
0	7.982001227	0.24	0.003	0	Stromal2	Tmem132c
0	7.789774749	0.225	0.003	0	Stromal2	Pcdh11x
0	6.527998669	0.208	0.005	0	Stromal2	Adamdec1
0	6.985334805	0.188	0.002	0	Stromal2	Col8a2
1.41E-295	6.782766968	0.162	0.003	3.73E-291	Stromal2	Nkain3
9.31E-274	7.261697669	0.162	0.003	2.47E-269	Stromal2	Brinp1
1.20E-261	6.698378045	0.246	0.011	3.17E-257	Stromal2	Ace2
2.03E-231	6.115740425	0.107	0.001	5.38E-227	Stromal2	Irx1
1.94E-230	6.804283834	0.098	0.001	5.15E-226	Stromal2	Gabra3
4.99E-203	6.80339605	0.104	0.002	1.32E-198	Stromal2	Grid1
3.43E-157	6.302742079	0.098	0.002	9.10E-153	Stromal2	Col6a4
2.74E-138	7.193590653	0.066	0.001	7.28E-134	Stromal2	Adamts20
1.44E-131	6.619293789	0.098	0.003	3.81E-127	Stromal2	Grm8
1.25E-127	6.805619377	0.049	0	3.33E-123	Stromal2	Gm10825
1.04E-124	6.734277673	0.052	0	2.75E-120	Stromal2	Cntn6
1.15E-114	6.212583612	0.052	0.001	3.05E-110	Stromal2	Cnksr2
3.95E-114	6.172433918	0.055	0.001	1.05E-109	Stromal2	Ptchd4
3.78E-101	7.798317205	0.04	0	1.00E-96	Stromal2	Mip
4.60E-99	7.824479712	0.043	0	1.22E-94	Stromal2	Agtr2
3.94E-98	6.658645451	0.049	0.001	1.05E-93	Stromal2	Jph4
1.45E-95	6.734706546	0.04	0	3.84E-91	Stromal2	Gabra1
6.53E-95	6.123718878	0.075	0.003	1.73E-90	Stromal2	Slitrk6
1.34E-94	9.148255991	0.032	0	3.56E-90	Stromal2	Plcxd3
4.69E-90	6.82436341	0.043	0.001	1.25E-85	Stromal2	Gabrb2
8.84E-87	7.085960615	0.046	0.001	2.34E-82	Stromal2	Gm13052
2.00E-85	7.374463038	0.029	0	5.32E-81	Stromal2	Gm26581
7.89E-84	6.2544793	0.052	0.001	2.09E-79	Stromal2	Epha5
1.64E-83	6.306909497	0.046	0.001	4.35E-79	Stromal2	Hcn1
2.60E-82	8.22198204	0.038	0	6.90E-78	Stromal2	Rtl3
1.27E-78	7.354534952	0.035	0	3.38E-74	Stromal2	Slitrk2
4.60E-74	6.508774536	0.035	0	1.22E-69	Stromal2	Sostdc1
1.67E-66	8.080584819	0.02	0	4.43E-62	Stromal2	Tmem132cos
6.30E-64	6.118779294	0.046	0.001	1.67E-59	Stromal2	Gria1
4.30E-62	7.05647687	0.046	0.001	1.14E-57	Stromal2	Cdh12
5.75E-49	7.347778757	0.017	0	1.53E-44	Stromal2	Cilp
5.17E-48	7.741954511	0.014	0	1.37E-43	Stromal2	Gm11431
5.46E-46	6.397163207	0.023	0	1.45E-41	Stromal2	Gm27195
9.74E-43	6.223697292	0.017	0	2.58E-38	Stromal2	Insrr
6.61E-38	6.3365189	0.017	0	1.75E-33	Stromal2	Col6a6
3.54E-34	6.344609178	0.014	0	9.40E-30	Stromal2	Slitrk5
5.29E-31	6.802192244	0.012	0	1.40E-26	Stromal2	Rnase10
5.31E-31	6.813849936	0.012	0	1.41E-26	Stromal2	AC109619.1
8.27E-29	6.477524184	0.029	0.001	2.19E-24	Stromal2	Lrrtm4
8.01E-26	6.736397524	0.012	0	2.13E-21	Stromal2	Ndst4
2.14E-22	7.01771936	0.017	0.001	5.67E-18	Stromal2	Dnah1
3.98E-22	6.510634581	0.012	0	1.06E-17	Stromal2	Gm5084
4.02E-22	7.052764804	0.012	0	1.07E-17	Stromal2	Sim1
3.50E-17	7.171485048	0.012	0	9.28E-13	Stromal2	Gm15414
5.45E-09	6.74544842	0.012	0.001	0.000144539	Stromal2	Mroh3
0	5.345000103	0.903	0.062	0	Myeloid1	H2-DMb1
0	4.52941362	0.895	0.104	0	Myeloid1	H2-Aa
0	4.653285398	0.894	0.122	0	Myeloid1	H2-Ab1
0	9.000698817	0.643	0.003	0	Myeloid1	Cd209a
0	7.113308666	0.645	0.01	0	Myeloid1	Flt3
0	4.68376995	0.614	0.022	0	Myeloid1	Klrd1
0	4.923585749	0.56	0.027	0	Myeloid1	Cd7
0	4.644288468	0.542	0.033	0	Myeloid1	Tnip3
0	5.717072347	0.495	0.013	0	Myeloid1	Lmo1
0	5.318858524	0.447	0.011	0	Myeloid1	Clec9a
0	4.541066658	0.454	0.022	0	Myeloid1	BC035044
0	6.396008804	0.445	0.016	0	Myeloid1	Wnt11
0	7.72213386	0.36	0.003	0	Myeloid1	Upb1
0	5.771321893	0.306	0.006	0	Myeloid1	Kmo
0	5.634839435	0.288	0.004	0	Myeloid1	Cd300c
0	7.207125218	0.265	0.003	0	Myeloid1	Htr7
0	4.658043608	0.25	0.008	0	Myeloid1	Clec4b1
0	4.882355693	0.227	0.008	0	Myeloid1	Tmem150b
0	8.800343567	0.204	0.001	0	Myeloid1	Cd209d
0	9.813767412	0.175	0.001	0	Myeloid1	Gm43914
0	6.769964083	0.142	0.001	0	Myeloid1	Hrh1
0	7.023015023	0.126	0.001	0	Myeloid1	Gm26801
2.17E-286	5.129610469	0.114	0.001	5.76E-282	Myeloid1	Prss30
3.34E-186	7.940309241	0.068	0	8.86E-182	Myeloid1	Ccl22
2.95E-172	14.677956	0.054	0	7.84E-168	Myeloid1	Gm14161
6.14E-170	4.604559854	0.094	0.002	1.63E-165	Myeloid1	Kcnk12
3.33E-155	9.45707229	0.049	0	8.84E-151	Myeloid1	Cd209e
6.82E-147	5.463330185	0.067	0.001	1.81E-142	Myeloid1	Spata32
1.16E-145	5.296045184	0.086	0.003	3.09E-141	Myeloid1	Bex6
2.99E-145	7.479183034	0.079	0.002	7.93E-141	Myeloid1	Gm34680
1.51E-117	5.244379591	0.068	0.002	4.00E-113	Myeloid1	Gm47922
1.14E-110	6.820302983	0.04	0	3.03E-106	Myeloid1	Vmn2r26
1.01E-109	6.241269079	0.05	0.001	2.68E-105	Myeloid1	Gm33973
1.72E-103	5.727479867	0.045	0.001	4.56E-99	Myeloid1	Gm42601
3.07E-96	5.761032604	0.041	0.001	8.15E-92	Myeloid1	Gm15323
1.29E-86	5.107885512	0.045	0.001	3.41E-82	Myeloid1	Cacna1s
2.05E-79	5.549502502	0.041	0.001	5.43E-75	Myeloid1	4931406G06Rik
4.60E-76	4.644335117	0.049	0.002	1.22E-71	Myeloid1	Dthd1
9.41E-75	5.972971857	0.036	0.001	2.50E-70	Myeloid1	Klri1
8.66E-70	4.888538748	0.052	0.002	2.30E-65	Myeloid1	9130015A21Rik
9.14E-68	4.956538285	0.038	0.001	2.42E-63	Myeloid1	Slc23a4
4.39E-65	7.00426832	0.023	0	1.16E-60	Myeloid1	Gm37306
3.48E-60	6.190788135	0.029	0.001	9.24E-56	Myeloid1	Cd209c
8.69E-48	8.110351253	0.047	0.003	2.31E-43	Myeloid1	Ccl17
8.16E-42	7.208999417	0.014	0	2.17E-37	Myeloid1	Gm26597
3.37E-36	6.532620624	0.013	0	8.94E-32	Myeloid1	Slc34a1
5.40E-36	5.437735684	0.02	0.001	1.43E-31	Myeloid1	Xcr1
7.25E-36	7.272971184	0.011	0	1.92E-31	Myeloid1	Tlr11
7.70E-28	4.609727743	0.034	0.003	2.04E-23	Myeloid1	Gm15902
1.14E-26	6.580262871	0.011	0	3.02E-22	Myeloid1	Il12b
4.32E-259	5.526495841	0.396	0.038	1.15E-254	Myeloid2	Cox4i2
4.51E-245	5.378276273	0.313	0.024	1.20E-240	Myeloid2	Higd1b
9.04E-237	4.096766318	0.757	0.174	2.40E-232	Myeloid2	Acta2
3.79E-220	5.765196633	0.289	0.023	1.01E-215	Myeloid2	Fam162b
2.21E-184	4.186706901	0.534	0.097	5.87E-180	Myeloid2	Tagln
6.79E-178	5.519893556	0.216	0.015	1.80E-173	Myeloid2	Ppy
2.28E-70	3.926393473	0.335	0.091	6.05E-66	Myeloid2	Sept4
9.47E-70	4.200402967	0.282	0.066	2.51E-65	Myeloid2	Gm13889
1.03E-60	3.985046193	0.235	0.049	2.73E-56	Myeloid2	Actg2
3.79E-60	6.102237147	0.104	0.011	1.01E-55	Myeloid2	Cpa1
2.97E-38	7.310928783	0.08	0.01	7.88E-34	Myeloid2	Trarg1
2.40E-34	4.256082246	0.066	0.008	6.38E-30	Myeloid2	Pimreg
2.94E-33	4.834345073	0.102	0.018	7.80E-29	Myeloid2	Foxs1
4.75E-29	4.060547029	0.112	0.024	1.26E-24	Myeloid2	Tslp
9.09E-29	4.21850207	0.107	0.022	2.41E-24	Myeloid2	Ccna2
1.27E-24	4.958469771	0.049	0.006	3.36E-20	Myeloid2	Akr1b7
1.79E-21	9.196011759	0.041	0.005	4.76E-17	Myeloid2	Vsnl1
5.58E-21	4.361769728	0.245	0.114	1.48E-16	Myeloid2	Ube2c
9.76E-21	4.153555481	0.136	0.041	2.59E-16	Myeloid2	Fmod
1.24E-14	4.693558517	0.029	0.004	3.28E-10	Myeloid2	Pyy
2.43E-12	4.075453381	0.104	0.039	6.44E-08	Myeloid2	Klf14
5.50E-12	4.093734762	0.046	0.01	1.46E-07	Myeloid2	Raet1d
7.07E-11	5.192622896	0.034	0.007	1.88E-06	Myeloid2	Apela
7.36E-10	3.98595174	0.034	0.007	1.95E-05	Myeloid2	Hist1h3c
8.18E-10	4.161994268	0.046	0.012	2.17E-05	Myeloid2	Plk1
9.56E-09	4.515222019	0.066	0.022	0.000253725	Myeloid2	Aspn
2.24E-08	3.886285512	0.068	0.024	0.000594424	Myeloid2	Ccdc3
2.34E-08	7.088116735	0.036	0.009	0.000620548	Myeloid2	Hoxc10
4.58E-08	4.009876004	0.056	0.019	0.001216079	Myeloid2	Pcsk1n
1.92E-07	4.317832075	0.022	0.004	0.005085954	Myeloid2	Rgn
2.83E-06	4.541224482	0.019	0.004	0.07497269	Myeloid2	Gm43050
5.20E-06	4.70044064	0.017	0.003	0.138012112	Myeloid2	Gm536
6.12E-06	4.239286372	0.024	0.006	0.162467919	Myeloid2	Cdc25c
1.21E-05	4.086296478	0.085	0.041	0.32156697	Myeloid2	Ogn
1.49E-05	4.445757137	0.073	0.033	0.394172296	Myeloid2	Mfap4
4.86E-05	4.137980897	0.01	0.001	1	Myeloid2	Hist2h2ab
6.97E-05	4.349836859	0.022	0.006	1	Myeloid2	Hist1h3f
0.000231302	5.107160021	0.051	0.023	1	Myeloid2	Srpx2
0.000256926	5.201695497	0.015	0.003	1	Myeloid2	Ccdc74a
0.000279548	8.528542193	0.019	0.006	1	Myeloid2	Wnt3
0.000366685	4.160680905	0.017	0.005	1	Myeloid2	Hist1h2bk
0.000517509	8.901597687	0.01	0.002	1	Myeloid2	Dpt
0.000700207	4.46826468	0.041	0.018	1	Myeloid2	Gm32618
0.00096982	4.161345047	0.036	0.016	1	Myeloid2	Mnd1
0.001242096	5.056431044	0.024	0.009	1	Myeloid2	Ebf2
0.001803657	3.946161381	0.017	0.005	1	Myeloid2	Troap
0.002306513	4.740586893	0.012	0.003	1	Myeloid2	Kif18b
0.003318414	6.83321972	0.051	0.027	1	Myeloid2	Hoxc6
0.006515405	4.919470688	0.024	0.01	1	Myeloid2	Tmem178
0.007682684	6.850085186	0.032	0.015	1	Myeloid2	Igfbp5
0	11.94791453	0.944	0.04	0	Monocyte	S100a9
0	7.339202413	0.958	0.114	0	Monocyte	S100a8
0	8.659973936	0.812	0.063	0	Monocyte	G0s2
0	7.262852397	0.728	0.033	0	Monocyte	Hcar2
0	13.05010104	0.591	0.005	0	Monocyte	Retnlg
0	8.068089809	0.591	0.012	0	Monocyte	Cxcr2
0	8.922084995	0.574	0.008	0	Monocyte	Mmp9
0	10.6251533	0.506	0.004	0	Monocyte	Il1f9
0	8.18989129	0.455	0.014	0	Monocyte	Rdh12
0	7.883295228	0.431	0.007	0	Monocyte	Wfdc21
0	7.136361402	0.41	0.009	0	Monocyte	Lrg1
0	9.168922318	0.356	0.004	0	Monocyte	Mirt2
0	8.348671275	0.344	0.004	0	Monocyte	4732465J04Rik
0	7.113845876	0.34	0.011	0	Monocyte	Ptgs2os2
0	7.775662837	0.328	0.006	0	Monocyte	Gm20406
0	7.282796068	0.298	0.007	0	Monocyte	Fpr1
0	12.23899277	0.294	0.004	0	Monocyte	Asprv1
0	7.204772766	0.263	0.005	0	Monocyte	Stfa2l1
0	8.291836622	0.254	0.005	0	Monocyte	9830107B12Rik
0	8.509018048	0.185	0.003	0	Monocyte	Chil1
0	8.600327408	0.177	0.002	0	Monocyte	Nlrp12
0	10.17105245	0.146	0.001	0	Monocyte	Mrgpra2b
0	7.278420368	0.124	0.002	0	Monocyte	Gm39321
3.81E-299	8.508209928	0.111	0.001	1.01E-294	Monocyte	Ankrd22
2.62E-274	7.77226695	0.116	0.003	6.95E-270	Monocyte	5430425K12Rik
6.08E-269	7.138203048	0.122	0.004	1.61E-264	Monocyte	Entpd3
9.36E-244	6.966283235	0.113	0.004	2.48E-239	Monocyte	1600002D24Rik
1.07E-211	8.904600555	0.079	0.001	2.83E-207	Monocyte	Scrg1
5.63E-207	10.34214337	0.075	0.001	1.49E-202	Monocyte	Gm47719
3.06E-196	7.949293358	0.078	0.001	8.11E-192	Monocyte	Ofcc1
2.05E-176	9.933840697	0.063	0	5.44E-172	Monocyte	Gm29687
8.65E-176	11.9122058	0.06	0	2.29E-171	Monocyte	Ly6g
3.26E-152	9.052380719	0.056	0	8.66E-148	Monocyte	Mrgpra2a
1.48E-148	7.497861057	0.06	0.001	3.93E-144	Monocyte	Sycp2
1.56E-131	8.700615248	0.05	0.001	4.13E-127	Monocyte	Slc32a1
1.38E-128	7.242945731	0.062	0.002	3.67E-124	Monocyte	Gm37800
5.34E-91	7.864615302	0.037	0.001	1.42E-86	Monocyte	Olfm4
8.49E-86	6.826554891	0.033	0	2.25E-81	Monocyte	4930519G04Rik
6.31E-80	7.402979336	0.035	0.001	1.67E-75	Monocyte	Gm2511
4.23E-72	7.18592302	0.035	0.001	1.12E-67	Monocyte	1700071M16Rik
3.76E-69	11.7967094	0.025	0	9.97E-65	Monocyte	Prok2
3.64E-58	8.74897282	0.026	0.001	9.66E-54	Monocyte	Csta3
1.08E-51	7.143131169	0.023	0.001	2.87E-47	Monocyte	Lhx1
1.03E-43	7.68869043	0.017	0	2.73E-39	Monocyte	Stfa2
7.59E-41	11.56257736	0.018	0.001	2.01E-36	Monocyte	Ngp
6.52E-39	8.649930199	0.013	0	1.73E-34	Monocyte	Prps1l1
1.67E-35	8.036747569	0.012	0	4.44E-31	Monocyte	Pglyrp4
3.47E-35	6.855859667	0.019	0.001	9.21E-31	Monocyte	Cstdc5
7.48E-34	7.04402278	0.014	0	1.98E-29	Monocyte	Slc22a20
7.49E-34	7.439253771	0.014	0	1.99E-29	Monocyte	Krt86
0	4.599556964	0.975	0.283	0	Mac1	Lyz2
0	4.044849628	0.742	0.055	0	Mac1	Clec4a3
0	4.174426908	0.741	0.059	0	Mac1	Ifitm6
0	4.512780532	0.688	0.065	0	Mac1	Ly6c2
0	3.585092559	0.717	0.096	0	Mac1	Ms4a4c
0	3.660039603	0.893	0.283	0	Mac1	Plac8
0	3.723546798	0.67	0.083	0	Mac1	Pou2f2
0	4.091552361	0.611	0.046	0	Mac1	Gpr141
0	4.002819317	0.636	0.108	0	Mac1	Plcb1
0	3.615257515	0.583	0.075	0	Mac1	Arhgef10l
0	3.836797602	0.519	0.044	0	Mac1	Chil3
0	3.664363353	0.517	0.049	0	Mac1	Gm21188
0	4.182303374	0.483	0.036	0	Mac1	Gm36161
0	4.798867314	0.422	0.015	0	Mac1	Gm9733
0	6.20866136	0.377	0.011	0	Mac1	Adgre4
0	6.775491733	0.284	0.005	0	Mac1	Arhgef37
0	3.684450302	0.278	0.031	0	Mac1	Tppp3
0	3.761712105	0.227	0.018	0	Mac1	Gm35154
0	4.928301976	0.211	0.006	0	Mac1	Cd177
0	4.940192711	0.194	0.005	0	Mac1	Ms4a8a
0	4.182583891	0.19	0.007	0	Mac1	Sirpb1a
9.04E-296	4.699462363	0.185	0.011	2.40E-291	Mac1	Ear2
1.42E-283	4.150400138	0.192	0.013	3.77E-279	Mac1	Ly6i
2.18E-269	3.80049356	0.177	0.012	5.77E-265	Mac1	Prtn3
2.99E-237	3.59822215	0.199	0.02	7.94E-233	Mac1	Naip6
7.01E-200	4.57438061	0.093	0.003	1.86E-195	Mac1	Stfa3
1.41E-162	4.307835833	0.092	0.004	3.73E-158	Mac1	Cyp2ab1
1.71E-130	5.655483397	0.062	0.002	4.53E-126	Mac1	Gm13814
1.35E-123	5.382269061	0.058	0.002	3.58E-119	Mac1	Cd300e
5.09E-90	4.033309993	0.051	0.003	1.35E-85	Mac1	1700012B09Rik
1.82E-80	5.043214111	0.042	0.002	4.83E-76	Mac1	Gm13373
2.50E-74	4.588006139	0.042	0.002	6.62E-70	Mac1	S1pr5
4.86E-71	3.89518411	0.104	0.019	1.29E-66	Mac1	Eno3
1.05E-65	5.277597643	0.032	0.001	2.78E-61	Mac1	Gm20658
1.09E-63	4.173635033	0.038	0.002	2.90E-59	Mac1	4930545L23Rik
1.45E-61	3.661985043	0.038	0.002	3.83E-57	Mac1	Clec4a4
8.25E-59	3.765655062	0.024	0	2.19E-54	Mac1	Fcnb
6.43E-41	5.034039378	0.024	0.001	1.71E-36	Mac1	Gm48066
5.82E-40	5.525389475	0.02	0.001	1.54E-35	Mac1	Gm16120
8.12E-34	3.596938053	0.022	0.002	2.16E-29	Mac1	Gm13479
2.55E-28	5.037885516	0.012	0	6.78E-24	Mac1	F730016J06Rik
3.65E-26	4.235072233	0.02	0.002	9.68E-22	Mac1	4921511I17Rik
3.97E-25	3.930929663	0.023	0.003	1.05E-20	Mac1	Ceacam19
2.25E-24	4.014692063	0.014	0.001	5.97E-20	Mac1	Gm48614
3.03E-24	3.638162928	0.02	0.002	8.03E-20	Mac1	Gm44258
2.48E-23	3.575146133	0.014	0.001	6.58E-19	Mac1	Gm48061
1.73E-17	4.596956106	0.012	0.001	4.59E-13	Mac1	Cabp4
5.36E-17	4.369099153	0.02	0.003	1.42E-12	Mac1	Tlr9
3.90E-14	5.29766839	0.013	0.002	1.03E-09	Mac1	Ccdc192
2.63E-10	3.605837274	0.011	0.002	6.98E-06	Mac1	Ppef2
0	4.977341385	0.81	0.1	0	Mac2	Spp1
0	4.516922277	0.604	0.07	0	Mac2	Gpnmb
0	4.428115525	0.557	0.064	0	Mac2	Slamf7
0	4.590616886	0.537	0.057	0	Mac2	Lhfpl2
0	4.369131755	0.514	0.07	0	Mac2	Pdpn
0	6.093709728	0.424	0.009	0	Mac2	Arg1
0	4.56158087	0.395	0.037	0	Mac2	Fam20c
0	5.043864361	0.236	0.006	0	Mac2	Kcnk13
0	4.929334643	0.226	0.016	0	Mac2	Slc7a2
0	4.971142029	0.209	0.011	0	Mac2	F7
0	5.987800987	0.199	0.003	0	Mac2	AU022793
0	4.41450734	0.166	0.006	0	Mac2	Bach2os
7.68E-305	4.835366597	0.242	0.02	2.04E-300	Mac2	Mmp12
2.95E-286	4.731583059	0.168	0.008	7.84E-282	Mac2	St18
5.03E-237	5.190714179	0.126	0.005	1.33E-232	Mac2	Gm15943
1.40E-233	4.822987113	0.123	0.005	3.73E-229	Mac2	Stra6l
9.67E-183	4.755160576	0.08	0.002	2.56E-178	Mac2	Npy
6.14E-175	5.031840029	0.087	0.003	1.63E-170	Mac2	Cbr2
2.22E-174	5.277914875	0.102	0.005	5.90E-170	Mac2	Slc36a2
2.82E-170	6.256405409	0.077	0.002	7.49E-166	Mac2	Mmp13
3.20E-161	5.794923724	0.062	0.001	8.50E-157	Mac2	Olfr111
9.92E-159	4.670658617	0.168	0.02	2.63E-154	Mac2	Gm15726
8.65E-149	4.411282113	0.071	0.002	2.29E-144	Mac2	Creg2
5.61E-137	4.368491745	0.072	0.003	1.49E-132	Mac2	Gm46401
3.46E-126	4.395490133	0.078	0.004	9.19E-122	Mac2	Gm26569
2.88E-111	5.121176559	0.069	0.004	7.65E-107	Mac2	Gm13067
5.67E-63	5.065170676	0.037	0.002	1.50E-58	Mac2	Gm32089
2.10E-61	8.819796544	0.022	0	5.58E-57	Mac2	H2-M2
8.08E-57	5.774029116	0.025	0.001	2.14E-52	Mac2	Gm36172
4.40E-56	5.850431169	0.022	0	1.17E-51	Mac2	Rnase2a
5.98E-56	4.617781605	0.029	0.001	1.59E-51	Mac2	Gm40932
4.41E-55	4.209592936	0.036	0.002	1.17E-50	Mac2	Mak
3.75E-53	5.665415533	0.024	0.001	9.95E-49	Mac2	Fcrlb
1.52E-50	6.141636575	0.036	0.003	4.04E-46	Mac2	Cox6a2
8.17E-32	6.593203056	0.012	0	2.17E-27	Mac2	Gm43351
2.56E-28	11.43316825	0.013	0	6.81E-24	Mac2	Klk1b11
4.74E-28	5.438856556	0.019	0.001	1.26E-23	Mac2	Platr7
5.09E-28	4.370133365	0.019	0.001	1.35E-23	Mac2	Dusp13
1.32E-26	6.814914619	0.011	0	3.51E-22	Mac2	Gm33251
8.86E-26	4.812077976	0.084	0.027	2.35E-21	Mac2	Gm16124
3.75E-24	4.453193421	0.024	0.003	9.94E-20	Mac2	C730002L08Rik
1.38E-21	6.156001124	0.014	0.001	3.65E-17	Mac2	Gm11280
3.11E-21	4.792086519	0.012	0.001	8.25E-17	Mac2	4930440I19Rik
3.61E-18	4.279592005	0.022	0.003	9.58E-14	Mac2	Prss46
7.17E-17	5.05231053	0.013	0.001	1.90E-12	Mac2	Gm13571
1.60E-14	4.291660202	0.01	0.001	4.23E-10	Mac2	Gm33103
1.39E-11	4.353566491	0.012	0.002	3.70E-07	Mac2	Kif28
9.67E-11	4.647362416	0.013	0.002	2.57E-06	Mac2	D630024D03Rik
1.90E-08	4.671121303	0.012	0.002	0.000504373	Mac2	Gm32585
0.001880673	4.921297591	0.01	0.004	1	Mac2	Gm2629
0	6.29371036	0.933	0.03	0	Mac3	Mrc1
0	5.19688634	0.885	0.068	0	Mac3	Hdac9
0	5.090575443	0.869	0.087	0	Mac3	Tanc2
0	5.22498728	0.825	0.075	0	Mac3	Zdhhc14
0	5.142916031	0.758	0.053	0	Mac3	Itga9
0	5.11408172	0.717	0.039	0	Mac3	Mir99ahg
0	5.122290035	0.707	0.05	0	Mac3	Tbc1d4
0	5.10596308	0.637	0.017	0	Mac3	Slco2b1
0	5.726274765	0.484	0.014	0	Mac3	Gm4951
0	5.128663818	0.471	0.007	0	Mac3	Fcna
0	5.332926306	0.341	0.005	0	Mac3	Mgl2
0	7.646359583	0.328	0.004	0	Mac3	Cd163
0	5.491944818	0.226	0.006	0	Mac3	Gm26520
0	5.926599618	0.223	0.004	0	Mac3	F830016B08Rik
0	7.640440432	0.169	0.001	0	Mac3	Nrap
0	9.256103187	0.162	0.001	0	Mac3	Slc39a12
0	7.476101141	0.153	0.001	0	Mac3	2010001K21Rik
0	6.595239552	0.137	0.001	0	Mac3	Tnfrsf17
1.12E-296	5.059185908	0.191	0.004	2.98E-292	Mac3	1700006J14Rik
2.12E-185	6.29980804	0.099	0.001	5.63E-181	Mac3	Kcnc2
3.09E-124	9.873025162	0.038	0	8.20E-120	Mac3	Gm11523
1.41E-108	8.034614433	0.041	0	3.73E-104	Mac3	4933401L05Rik
2.54E-104	9.127333691	0.035	0	6.74E-100	Mac3	Gm47564
3.70E-86	6.933201712	0.041	0	9.82E-82	Mac3	Lbx1
3.02E-73	8.938417521	0.022	0	8.00E-69	Mac3	Ccl26
2.46E-70	5.376745622	0.045	0.001	6.53E-66	Mac3	Gm15523
1.53E-61	5.509055539	0.051	0.002	4.07E-57	Mac3	Gm10790
4.28E-60	5.319433246	0.032	0	1.14E-55	Mac3	1700112H15Rik
1.71E-59	5.414597954	0.029	0	4.55E-55	Mac3	Gm50237
4.49E-47	5.238356148	0.019	0	1.19E-42	Mac3	Gm34280
1.28E-42	7.532365286	0.013	0	3.40E-38	Mac3	Cfhr2
1.53E-41	5.558507061	0.035	0.001	4.07E-37	Mac3	Gm30624
2.04E-38	5.677179107	0.025	0.001	5.40E-34	Mac3	Gm47357
1.64E-37	6.17105151	0.019	0	4.36E-33	Mac3	Cd300ld2
7.32E-33	5.452087179	0.016	0	1.94E-28	Mac3	Slc7a13
2.17E-32	7.693090911	0.01	0	5.74E-28	Mac3	1700040D17Rik
1.21E-28	5.383008366	0.019	0	3.22E-24	Mac3	Gm17025
1.36E-25	5.178054116	0.025	0.001	3.61E-21	Mac3	Gm4841
2.21E-24	6.80036496	0.01	0	5.86E-20	Mac3	4833413E03Rik
2.45E-24	5.619812691	0.013	0	6.50E-20	Mac3	1700017J07Rik
2.47E-24	5.600774064	0.013	0	6.55E-20	Mac3	Gm32098
6.01E-23	5.052500487	0.061	0.008	1.60E-18	Mac3	Slc13a3
2.80E-21	5.908033101	0.013	0	7.43E-17	Mac3	9230105E05Rik
2.39E-16	5.082166017	0.01	0	6.33E-12	Mac3	Pax6
2.41E-16	5.126695702	0.01	0	6.40E-12	Mac3	Gm35572
1.91E-15	5.73328567	0.013	0	5.07E-11	Mac3	Rasl10b
1.95E-15	5.62131035	0.013	0	5.17E-11	Mac3	Gm33677
5.70E-11	5.7449993	0.01	0	1.51E-06	Mac3	Gm49169
3.06E-05	9.591072834	0.016	0.003	0.810759613	Mac3	AI427809
5.25E-05	5.396384267	0.016	0.003	1	Mac3	T2
0	4.608024697	0.939	0.087	0	Mac4	C1qb
0	4.918944506	0.914	0.073	0	Mac4	C1qc
0	4.701274353	0.866	0.066	0	Mac4	C1qa
0	6.00679405	0.489	0.026	0	Mac4	Fcrls
4.33E-278	4.883949481	0.7	0.101	1.15E-273	Mac4	Aif1
1.88E-246	3.98924742	0.556	0.065	4.99E-242	Mac4	Ms4a7
7.81E-179	4.306626236	0.39	0.042	2.07E-174	Mac4	Mrc1
2.51E-176	5.328676246	0.256	0.018	6.67E-172	Mac4	Ccl24
5.32E-150	4.829880372	0.3	0.03	1.41E-145	Mac4	Ccl12
3.98E-125	3.769021704	0.764	0.302	1.06E-120	Mac4	Blvrb
8.31E-87	3.553770793	0.38	0.077	2.20E-82	Mac4	Gas6
2.13E-77	3.688857212	0.259	0.042	5.65E-73	Mac4	Ltc4s
4.05E-76	5.356512666	0.147	0.014	1.07E-71	Mac4	Fcna
5.26E-61	4.283735373	0.112	0.01	1.40E-56	Mac4	Mgl2
1.44E-55	5.134511909	0.153	0.02	3.81E-51	Mac4	Cryba4
4.27E-55	5.691090113	0.121	0.013	1.13E-50	Mac4	Gpr34
1.19E-51	3.760504415	0.259	0.059	3.16E-47	Mac4	Rab3il1
5.17E-46	5.587859306	0.105	0.012	1.37E-41	Mac4	Crybb1
1.90E-44	3.808078633	0.281	0.079	5.04E-40	Mac4	Ntpcr
2.24E-41	5.820920774	0.073	0.006	5.95E-37	Mac4	Timd4
4.62E-40	3.802914659	0.243	0.063	1.23E-35	Mac4	Ebi3
8.87E-35	3.634196161	0.195	0.047	2.35E-30	Mac4	Paox
1.72E-32	11.13470308	0.01	0	4.56E-28	Mac4	Cd209f
6.21E-29	3.482638523	0.115	0.021	1.65E-24	Mac4	Folr2
2.16E-28	3.636653208	0.192	0.053	5.74E-24	Mac4	Dok2
1.07E-27	3.841506939	0.185	0.05	2.83E-23	Mac4	Cd72
1.97E-25	4.766934603	0.07	0.009	5.23E-21	Mac4	Lilra5
2.42E-25	3.843248502	0.153	0.039	6.42E-21	Mac4	Tmem141
1.94E-23	7.181135672	0.029	0.002	5.15E-19	Mac4	Fsd2
6.35E-23	5.34932121	0.038	0.003	1.68E-18	Mac4	Lyzl4
9.12E-23	4.85714479	0.026	0.001	2.42E-18	Mac4	Clgn
5.04E-21	4.792937351	0.077	0.013	1.34E-16	Mac4	Rapsn
1.99E-20	5.592487527	0.026	0.002	5.28E-16	Mac4	Cd5l
1.80E-18	5.332989726	0.026	0.002	4.77E-14	Mac4	Marco
9.25E-17	3.918474574	0.067	0.013	2.46E-12	Mac4	BC049352
1.22E-15	5.40976657	0.022	0.002	3.25E-11	Mac4	Asb10
7.60E-13	3.815606116	0.061	0.013	2.02E-08	Mac4	Adam3
8.90E-12	4.012233843	0.089	0.026	2.36E-07	Mac4	Arhgap19
1.03E-07	3.516129712	0.073	0.026	0.002745121	Mac4	Taf6l
2.66E-07	10.40578245	0.013	0.001	0.007066434	Mac4	Slc13a2
3.53E-07	3.856517726	0.125	0.059	0.009373436	Mac4	Ctsf
2.48E-06	4.80012771	0.022	0.004	0.065865719	Mac4	Cdca5
6.90E-06	5.42417062	0.01	0.001	0.183102458	Mac4	Gm16181
2.36E-05	4.978522585	0.013	0.002	0.627334435	Mac4	Gm33023
4.13E-05	4.170966378	0.019	0.004	1	Mac4	Cacna1f
4.14E-05	4.331268601	0.019	0.004	1	Mac4	BC030867
6.18E-05	4.53888778	0.019	0.004	1	Mac4	Pigz
7.41E-05	5.369644659	0.013	0.002	1	Mac4	Anxa10
0.000633408	3.810711075	0.035	0.013	1	Mac4	Rad51
0.000669431	4.754860077	0.016	0.004	1	Mac4	Kif19a
0	4.246977935	0.474	0.05	0	Erythroid	Gypa
0	4.426327692	0.426	0.04	0	Erythroid	Slc4a1
0	4.67184257	0.285	0.01	0	Erythroid	Trim10
0	5.425639026	0.211	0.006	0	Erythroid	Kel
0	7.006796393	0.153	0.002	0	Erythroid	Epb42
0	5.379106113	0.139	0.002	0	Erythroid	Rhag
0	7.813325077	0.109	0.001	0	Erythroid	Cldn13
5.65E-254	4.466749768	0.115	0.002	1.50E-249	Erythroid	Ccdc92b
3.75E-181	6.219553281	0.084	0.002	9.94E-177	Erythroid	Hemgn
6.10E-175	4.310802414	0.117	0.006	1.62E-170	Erythroid	Ank1
2.53E-164	5.109016573	0.099	0.004	6.72E-160	Erythroid	Ypel4
2.26E-154	4.760850553	0.073	0.002	6.00E-150	Erythroid	Klf1
2.24E-147	5.734433334	0.084	0.003	5.95E-143	Erythroid	Hsd3b6
7.98E-128	5.777768809	0.05	0.001	2.12E-123	Erythroid	Sowaha
4.82E-125	4.520620614	0.263	0.052	1.28E-120	Erythroid	Tmcc2
7.03E-121	4.31912864	0.057	0.001	1.87E-116	Erythroid	Fn3k
1.16E-120	5.60085654	0.112	0.009	3.08E-116	Erythroid	Slc43a1
1.03E-118	4.473535939	0.057	0.001	2.73E-114	Erythroid	Ackr1
1.44E-104	4.250322855	0.078	0.005	3.82E-100	Erythroid	2810030D12Rik
1.14E-93	8.075984834	0.04	0.001	3.02E-89	Erythroid	Gm33336
6.34E-81	5.307790972	0.067	0.005	1.68E-76	Erythroid	Hbb-bh1
4.23E-51	5.576254633	0.04	0.003	1.12E-46	Erythroid	Plek2
2.30E-46	5.493377345	0.02	0	6.10E-42	Erythroid	1810053B23Rik
8.19E-43	8.7086323	0.013	0	2.17E-38	Erythroid	Gm47985
1.66E-41	4.679664385	0.05	0.006	4.41E-37	Erythroid	Gm20635
2.92E-41	5.593281165	0.017	0	7.76E-37	Erythroid	Ttc39aos1
1.44E-37	4.694187112	0.037	0.003	3.81E-33	Erythroid	Pkhd1l1
3.20E-36	6.293010909	0.015	0	8.49E-32	Erythroid	Gm31452
1.29E-34	8.654069174	0.012	0	3.43E-30	Erythroid	Vpreb2
1.15E-32	6.149758258	0.017	0.001	3.06E-28	Erythroid	Gm14862
1.49E-30	5.885728592	0.02	0.001	3.96E-26	Erythroid	Gm49975
4.19E-30	5.845613866	0.186	0.078	1.11E-25	Erythroid	Hba-x
7.63E-30	5.98108385	0.013	0	2.02E-25	Erythroid	Btnl10
2.18E-29	7.013137786	0.028	0.002	5.78E-25	Erythroid	Hist1h2bp
1.77E-28	5.165970384	0.012	0	4.69E-24	Erythroid	Smtnl1
4.04E-26	5.483433677	0.012	0	1.07E-21	Erythroid	Lexm
2.02E-25	6.587131686	0.288	0.167	5.37E-21	Erythroid	Hbb-y
4.18E-24	5.696699676	0.012	0	1.11E-19	Erythroid	Tecta
3.03E-19	6.764870077	0.018	0.002	8.04E-15	Erythroid	Gm30551
3.81E-18	5.122349112	0.017	0.002	1.01E-13	Erythroid	A730036I17Rik
2.34E-15	6.451009291	0.015	0.001	6.20E-11	Erythroid	Best2
7.10E-11	5.885535541	0.011	0.001	1.88E-06	Erythroid	Gm43154
2.39E-09	8.067091144	0.012	0.002	6.34E-05	Erythroid	B230317F23Rik
7.80E-09	4.305394552	0.013	0.002	0.000206927	Erythroid	1700026D11Rik
2.60E-08	4.84803985	0.013	0.002	0.000690387	Erythroid	Vgf
4.36E-08	4.83269108	0.012	0.002	0.001155714	Erythroid	1810059C17Rik
1.57E-07	4.188723062	0.015	0.003	0.00415586	Erythroid	B930059L03Rik
9.73E-07	6.799917117	0.016	0.004	0.025806059	Erythroid	Gpc5
4.64E-06	7.004599089	0.016	0.004	0.123160256	Erythroid	Rpp25
0.000686589	4.530235728	0.015	0.005	1	Erythroid	4931423N10Rik
1.16E-77	10.70327229	0.023	0	3.07E-73	Endothelial1	Nkx1-1
1.16E-77	10.3657259	0.023	0	3.07E-73	Endothelial1	Gm17041
1.61E-39	8.601192663	0.023	0	4.26E-35	Endothelial1	Gm33340
1.61E-39	10.0832959	0.023	0	4.26E-35	Endothelial1	Uts2b
1.61E-39	8.994221413	0.023	0	4.26E-35	Endothelial1	Gm12147
4.01E-39	7.969113173	0.047	0	1.06E-34	Endothelial1	Fam81b
9.68E-37	7.328211618	0.07	0.001	2.57E-32	Endothelial1	Gm43042
9.22E-27	7.287370269	0.023	0	2.45E-22	Endothelial1	Pm20d1
9.22E-27	7.596923535	0.023	0	2.45E-22	Endothelial1	Olfr718-ps1
3.03E-24	6.935256671	0.07	0.002	8.04E-20	Endothelial1	B530045E10Rik
2.25E-20	7.857020766	0.023	0	5.97E-16	Endothelial1	Gm11209
2.28E-20	7.082686956	0.023	0	6.04E-16	Endothelial1	Gm15569
2.30E-20	6.89811222	0.023	0	6.11E-16	Endothelial1	4930478E11Rik
1.58E-16	7.840574936	0.023	0	4.20E-12	Endothelial1	Gm48664
1.60E-16	7.210854474	0.023	0	4.24E-12	Endothelial1	Tmprss11f
1.60E-16	6.437481935	0.023	0	4.24E-12	Endothelial1	Gm49227
1.60E-16	7.613690813	0.023	0	4.24E-12	Endothelial1	1700034J05Rik
5.91E-14	8.2062829	0.023	0	1.57E-09	Endothelial1	Gm26642
5.91E-14	9.211481556	0.023	0	1.57E-09	Endothelial1	Gm45425
5.91E-14	7.607802406	0.023	0	1.57E-09	Endothelial1	Rln1
6.00E-14	6.863729509	0.023	0	1.59E-09	Endothelial1	Vxn
4.73E-13	6.875664988	0.047	0.002	1.26E-08	Endothelial1	Gm14508
4.11E-12	7.467915558	0.023	0	1.09E-07	Endothelial1	A030003K21Rik
4.11E-12	8.249043216	0.023	0	1.09E-07	Endothelial1	Gm15408
4.13E-12	7.190957786	0.023	0	1.10E-07	Endothelial1	Dnmt3c
4.19E-12	6.71888532	0.023	0	1.11E-07	Endothelial1	4930579J19Rik
2.42E-11	6.901223938	0.047	0.002	6.43E-07	Endothelial1	6330415G19Rik
1.00E-10	6.418451034	0.023	0	2.66E-06	Endothelial1	Gm21885
1.00E-10	6.550686847	0.023	0	2.66E-06	Endothelial1	Cdsn
1.20E-09	6.862935306	0.023	0.001	3.18E-05	Endothelial1	Gm27206
1.20E-09	7.237705964	0.023	0.001	3.18E-05	Endothelial1	Gm10401
8.87E-09	6.339043541	0.023	0.001	0.000235279	Endothelial1	Mecomos
4.54E-08	7.536480208	0.023	0.001	0.001203648	Endothelial1	Gm13944
4.54E-08	7.085921941	0.023	0.001	0.001203648	Endothelial1	Scg3
4.56E-08	6.619001668	0.023	0.001	0.001208764	Endothelial1	Gm10680
4.56E-08	6.313439031	0.023	0.001	0.001208764	Endothelial1	4930500A05Rik
4.58E-08	6.093229827	0.023	0.001	0.001213901	Endothelial1	1700020M21Rik
7.59E-08	6.000854993	0.047	0.003	0.002013297	Endothelial1	Gm4419
5.73E-07	6.292713638	0.023	0.001	0.015190536	Endothelial1	Gm48159
3.68E-06	6.554358099	0.023	0.001	0.097539257	Endothelial1	Nwd2
3.68E-06	6.393852256	0.023	0.001	0.097539257	Endothelial1	Gm45309
3.68E-06	6.382341845	0.023	0.001	0.097539257	Endothelial1	Parvaos
7.86E-06	6.50061976	0.023	0.001	0.208545535	Endothelial1	Gm49801
1.54E-05	6.016096035	0.023	0.001	0.408449279	Endothelial1	Gm43703
0.000120887	6.046740381	0.023	0.001	1	Endothelial1	Gm11536
0.000260438	6.507177366	0.023	0.001	1	Endothelial1	Ankrd34a
0.000496886	6.117956605	0.023	0.002	1	Endothelial1	Gm11725
0.000497813	6.355843095	0.023	0.002	1	Endothelial1	Lmntd2
0.000662512	6.039221513	0.023	0.002	1	Endothelial1	Gm37469
0.000662512	6.237560573	0.023	0.002	1	Endothelial1	Mchr1
0	5.354511522	0.793	0.055	0	HSC1	Tmem100
0	5.634129943	0.719	0.035	0	HSC1	Ptprb
0	5.915453474	0.644	0.025	0	HSC1	Cyyr1
0	5.964361179	0.633	0.032	0	HSC1	Adrb1
0	5.68212714	0.622	0.033	0	HSC1	Tro
0	5.563106501	0.621	0.038	0	HSC1	Kctd12b
0	5.387307478	0.593	0.035	0	HSC1	Piezo2
0	5.792760872	0.54	0.026	0	HSC1	Bmp6
0	5.997015717	0.537	0.025	0	HSC1	Lpar4
0	5.791594001	0.525	0.022	0	HSC1	Fgd5
0	5.551420664	0.496	0.019	0	HSC1	Dgkk
0	5.720830999	0.491	0.018	0	HSC1	Sox17
0	5.609555648	0.449	0.018	0	HSC1	Dysf
0	5.670966879	0.422	0.011	0	HSC1	Robo4
0	5.749928145	0.419	0.018	0	HSC1	Tnfsf10
0	5.793333144	0.399	0.013	0	HSC1	Chrdl1
0	6.187831848	0.398	0.013	0	HSC1	Aplnr
0	5.349787048	0.396	0.017	0	HSC1	Zfp366
0	5.527289948	0.387	0.011	0	HSC1	Palmd
0	5.617364186	0.394	0.018	0	HSC1	Magel2
0	5.673165655	0.384	0.013	0	HSC1	Meox2
0	5.771908018	0.375	0.013	0	HSC1	Thsd1
0	5.521414823	0.379	0.017	0	HSC1	Pcdh17
0	5.650769242	0.35	0.01	0	HSC1	Arhgef15
0	5.68978409	0.338	0.01	0	HSC1	Mmrn2
0	5.731308537	0.327	0.008	0	HSC1	Sox7
0	5.362757005	0.296	0.008	0	HSC1	Nova2
0	5.429950722	0.276	0.008	0	HSC1	Ccdc85a
0	5.519916692	0.229	0.005	0	HSC1	Exoc3l
0	5.345303446	0.213	0.008	0	HSC1	Gm9917
0	5.551697954	0.196	0.009	0	HSC1	Erc2
0	5.335795812	0.137	0.004	0	HSC1	Nr5a2
1.43E-271	5.337584425	0.11	0.002	3.80E-267	HSC1	Ssu2
2.00E-215	7.567917544	0.087	0.002	5.31E-211	HSC1	Cyp1a1
1.46E-201	6.186144689	0.082	0.002	3.88E-197	HSC1	Chp2
9.45E-120	6.30049149	0.045	0.001	2.51E-115	HSC1	Dipk2b
1.44E-82	7.88471956	0.032	0	3.83E-78	HSC1	Acr
9.38E-71	6.32916931	0.028	0.001	2.49E-66	HSC1	Ackr2
3.36E-61	5.344447604	0.026	0.001	8.92E-57	HSC1	Rtp3
3.12E-57	5.756505391	0.022	0	8.29E-53	HSC1	Gm38910
2.12E-52	5.700720099	0.022	0.001	5.63E-48	HSC1	Gm26684
2.80E-47	5.450592752	0.019	0	7.43E-43	HSC1	Gm37587
4.02E-47	5.983313953	0.018	0	1.07E-42	HSC1	Kcnk9
3.94E-42	5.458165478	0.02	0.001	1.05E-37	HSC1	Dync1i1
4.39E-42	7.188646955	0.016	0	1.16E-37	HSC1	Gm47896
2.10E-35	7.946037847	0.014	0	5.56E-31	HSC1	Gm34648
3.06E-32	6.419956279	0.013	0	8.12E-28	HSC1	Nodal
2.75E-30	6.215572409	0.011	0	7.28E-26	HSC1	Gm49442
1.35E-28	5.893135214	0.011	0	3.57E-24	HSC1	Nkx3-1
1.89E-25	5.620644592	0.011	0	5.00E-21	HSC1	Clca2
4.60E-105	3.876346394	0.736	0.17	1.22E-100	HSC2	Plvap
4.74E-97	4.481427535	0.663	0.152	1.26E-92	HSC2	Ramp2
5.12E-83	4.148717509	0.554	0.121	1.36E-78	HSC2	Egfl7
4.04E-74	3.795413905	0.518	0.119	1.07E-69	HSC2	Icam2
8.96E-73	4.936142086	0.539	0.121	2.38E-68	HSC2	Emcn
1.53E-52	3.435436494	0.446	0.112	4.07E-48	HSC2	Tm4sf1
2.53E-45	4.600664229	0.352	0.083	6.70E-41	HSC2	Depp1
1.39E-39	3.371882165	0.399	0.117	3.70E-35	HSC2	Ecscr
2.31E-35	6.040338984	0.254	0.054	6.14E-31	HSC2	Stmn2
2.60E-35	4.210811126	0.352	0.094	6.90E-31	HSC2	Cldn5
1.40E-34	5.930382154	0.249	0.053	3.73E-30	HSC2	AU021092
5.08E-27	4.866361432	0.244	0.061	1.35E-22	HSC2	Sox18
5.68E-26	3.449072645	0.202	0.045	1.51E-21	HSC2	Fam167b
1.21E-22	3.32063325	0.342	0.118	3.20E-18	HSC2	Clec14a
4.54E-20	4.520967371	0.218	0.061	1.20E-15	HSC2	Gpihbp1
7.02E-18	3.977949205	0.187	0.053	1.86E-13	HSC2	S100a16
8.46E-12	3.447767282	0.14	0.043	2.25E-07	HSC2	Grrp1
5.36E-10	5.768901797	0.016	0.001	1.42E-05	HSC2	Gcm1
2.58E-09	6.152274778	0.01	0	6.85E-05	HSC2	Tnni3k
1.08E-08	3.477980018	0.098	0.029	0.000286629	HSC2	Gpr182
6.36E-07	5.485529003	0.093	0.032	0.016878703	HSC2	Irx3
6.41E-07	7.30273114	0.01	0.001	0.017005429	HSC2	Tmem255b
6.88E-07	5.336303134	0.088	0.029	0.018255288	HSC2	Wscd1
9.89E-07	3.840043253	0.114	0.044	0.02625277	HSC2	Rnd1
1.34E-06	3.350295652	0.083	0.027	0.03556895	HSC2	Thrsp
2.21E-06	5.418752168	0.01	0.001	0.058590262	HSC2	Ifne
3.72E-06	5.206110294	0.212	0.109	0.09876072	HSC2	Adgrl4
4.57E-05	4.151771164	0.026	0.005	1	HSC2	Dhh
6.73E-05	4.095156189	0.016	0.002	1	HSC2	Capn12
6.83E-05	3.398967459	0.083	0.033	1	HSC2	Ripply3
0.000111131	3.392035405	0.098	0.044	1	HSC2	Hoxa13
0.000115143	4.810944786	0.021	0.004	1	HSC2	Gm34552
0.000122525	10.71115545	0.01	0.001	1	HSC2	Shc3
0.000165644	7.414487873	0.016	0.002	1	HSC2	Fmo2
0.000593887	3.629558582	0.016	0.003	1	HSC2	D030007L05Rik
0.000854965	3.411958533	0.104	0.053	1	HSC2	Dok4
0.001575064	5.302546226	0.01	0.001	1	HSC2	Gm36503
0.001577735	3.514981713	0.01	0.001	1	HSC2	Vtcn1
0.001782889	4.868062894	0.057	0.023	1	HSC2	Tmem252
0.002227816	3.569196544	0.021	0.005	1	HSC2	Aunip
0.003648586	5.441377993	0.01	0.002	1	HSC2	Hoxa1
0.003947626	4.768507063	0.026	0.008	1	HSC2	Dnah2os
0.004636337	5.49681087	0.01	0.002	1	HSC2	Nap1l3
0.004669469	9.851513235	0.01	0.002	1	HSC2	Gm38414
0.005910597	4.339634406	0.016	0.004	1	HSC2	Gm11496
0.00719044	3.533504199	0.01	0.002	1	HSC2	Gm14226
0.007333159	3.336304791	0.021	0.006	1	HSC2	Synm
0.007750539	3.809718572	0.026	0.008	1	HSC2	Mal
0.008009999	3.392362614	0.088	0.049	1	HSC2	N4bp3
0.009663519	4.762501208	0.031	0.011	1	HSC2	Gm10369
0	11.98447133	0.836	0.002	0	Tcell	Trbc2
0	11.3843531	0.769	0.002	0	Tcell	Cd3g
0	10.52933639	0.759	0.002	0	Tcell	Cd3e
0	11.79901954	0.683	0.002	0	Tcell	Gm2682
0	11.3077547	0.631	0.004	0	Tcell	Icos
0	9.81242075	0.547	0.007	0	Tcell	Lef1
0	10.58957205	0.537	0.003	0	Tcell	Trbc1
0	13.12286715	0.486	0.001	0	Tcell	Themis
0	11.66821353	0.457	0.001	0	Tcell	Ctsw
0	11.95965497	0.453	0.002	0	Tcell	Cxcr6
0	10.24484427	0.438	0.003	0	Tcell	Cd5
0	9.877105425	0.439	0.005	0	Tcell	Nkg7
0	10.15307615	0.35	0.001	0	Tcell	Sh2d1a
0	11.17672242	0.326	0.001	0	Tcell	Trat1
0	14.56454032	0.298	0	0	Tcell	Klrc1
0	9.845024114	0.293	0.002	0	Tcell	Ubash3a
0	10.5579304	0.242	0.001	0	Tcell	Klrc2
0	13.52375809	0.232	0	0	Tcell	Cd40lg
0	10.45990805	0.223	0.001	0	Tcell	Cd8b1
0	9.41319734	0.209	0.002	0	Tcell	Tnfrsf4
0	12.69021186	0.193	0.002	0	Tcell	Gzma
0	10.81823271	0.169	0	0	Tcell	Gm11579
0	9.737656326	0.156	0.001	0	Tcell	Il23r
0	13.36747271	0.15	0	0	Tcell	Ifng
0	9.407092353	0.14	0	0	Tcell	Tigit
0	10.21872078	0.124	0.001	0	Tcell	Klrb1c
0	13.43926812	0.111	0	0	Tcell	Tcrg-C1
0	12.09868245	0.099	0	0	Tcell	Olfr60
1.37E-299	10.6396651	0.118	0.001	3.63E-295	Tcell	Trdc
2.82E-290	10.18610741	0.102	0	7.48E-286	Tcell	Samd3
9.23E-260	11.39076655	0.095	0.001	2.45E-255	Tcell	Cd163l1
3.82E-225	11.15778162	0.074	0	1.01E-220	Tcell	Xcl1
1.17E-221	9.643964936	0.079	0	3.11E-217	Tcell	Klra9
2.05E-218	9.636059233	0.08	0.001	5.45E-214	Tcell	Ncr1
4.52E-199	11.75555201	0.072	0	1.20E-194	Tcell	Klra8
2.92E-193	11.74389073	0.063	0	7.76E-189	Tcell	Tcrg-C2
1.65E-179	9.518936046	0.06	0	4.37E-175	Tcell	1700012B07Rik
2.29E-166	10.65061594	0.058	0	6.09E-162	Tcell	Foxp3
2.62E-157	12.69069359	0.055	0	6.96E-153	Tcell	Il17f
5.62E-157	10.78107617	0.05	0	1.49E-152	Tcell	Klrc3
2.82E-143	12.36650955	0.045	0	7.49E-139	Tcell	5830411N06Rik
4.97E-143	10.45259813	0.047	0	1.32E-138	Tcell	Izumo1r
1.05E-134	9.569052144	0.048	0	2.79E-130	Tcell	Tcrg-C4
1.95E-117	10.04898101	0.044	0	5.16E-113	Tcell	Gm43647
5.68E-113	9.514462871	0.042	0	1.51E-108	Tcell	Gm9961
9.33E-107	10.21048682	0.034	0	2.47E-102	Tcell	Gm30373
3.22E-79	9.850723661	0.026	0	8.55E-75	Tcell	Klra1
8.21E-75	9.591829523	0.023	0	2.18E-70	Tcell	Gm19261
3.99E-70	9.407544495	0.023	0	1.06E-65	Tcell	Fam71b
2.05E-47	10.44320885	0.016	0	5.44E-43	Tcell	Gm31887
0	11.6756073	0.942	0.007	0	NK	Gzme
0	10.79830274	0.942	0.008	0	NK	Gzmc
0	12.26387889	0.942	0.012	0	NK	Gzmd
0	11.71525804	0.942	0.013	0	NK	Gzmg
0	12.0218321	0.942	0.013	0	NK	Gzmf
0	10.5333065	0.904	0.009	0	NK	Prf1
0	11.02109522	0.846	0.002	0	NK	Fcrl6
0	10.23215537	0.788	0.003	0	NK	Tmsb15a
0	8.144220903	0.731	0.015	0	NK	Cst7
0	12.21667755	0.712	0.003	0	NK	Ctsg
0	7.645147747	0.635	0.007	0	NK	Klrg1
0	9.675400626	0.481	0.001	0	NK	Gzmn
0	8.245888027	0.462	0.005	0	NK	Fam178b
0	12.95644841	0.308	0.001	0	NK	Sh2d1b2
0	12.05759819	0.231	0	0	NK	Gpr87
0	9.985931267	0.231	0.001	0	NK	Tdrd9
7.76E-308	13.70924577	0.135	0	2.06E-303	NK	Gngt1
9.14E-255	8.544710884	0.288	0.003	2.43E-250	NK	Gm36287
1.13E-211	8.088011238	0.558	0.015	3.00E-207	NK	Avil
2.01E-154	7.953225759	0.231	0.003	5.33E-150	NK	Popdc3
4.01E-127	13.08295836	0.038	0	1.06E-122	NK	Ms4a5
1.83E-121	7.258987221	0.25	0.005	4.87E-117	NK	Gm15518
3.84E-114	11.68734096	0.058	0	1.02E-109	NK	Calcb
1.66E-64	14.00169027	0.019	0	4.41E-60	NK	Gm42891
1.66E-64	9.618748531	0.019	0	4.41E-60	NK	Gm19656
1.66E-64	14.00169027	0.019	0	4.41E-60	NK	Gm41277
1.66E-64	8.831149261	0.019	0	4.41E-60	NK	4930551I23Rik
1.66E-64	10.52812875	0.019	0	4.41E-60	NK	Gm31693
4.35E-64	7.880098544	0.038	0	1.15E-59	NK	1700003C15Rik
2.58E-63	9.641830993	0.077	0.001	6.85E-59	NK	Gm32772
1.33E-59	8.880710207	0.077	0.001	3.52E-55	NK	Gm8817
1.75E-51	9.719032409	0.038	0	4.65E-47	NK	Gm4022
2.86E-44	10.56155078	0.058	0.001	7.58E-40	NK	Khdc1a
4.69E-43	8.183924251	0.038	0	1.24E-38	NK	Gm11099
4.69E-43	7.870786675	0.038	0	1.24E-38	NK	Gm35572
6.41E-33	8.330454788	0.019	0	1.70E-28	NK	Gm49016
6.41E-33	9.906834489	0.019	0	1.70E-28	NK	Gm29904
6.41E-33	9.769259369	0.019	0	1.70E-28	NK	Gm49757
6.41E-33	13.11040029	0.019	0	1.70E-28	NK	Gm43118
7.11E-27	7.28899328	0.115	0.005	1.89E-22	NK	Zbtb32
7.08E-24	7.896699646	0.038	0.001	1.88E-19	NK	Gm16225
2.36E-22	9.494199267	0.019	0	6.26E-18	NK	Gm33332
4.72E-17	9.268673444	0.019	0	1.25E-12	NK	Duoxa1
4.72E-17	10.78833678	0.019	0	1.25E-12	NK	Gm48832
4.77E-17	7.314186962	0.019	0	1.26E-12	NK	2310026I22Rik
1.00E-11	9.624373136	0.019	0	2.65E-07	NK	Lhcgr
3.41E-10	7.349681108	0.019	0	9.04E-06	NK	Gm28913
4.80E-09	7.83005263	0.019	0	0.0001273	NK	Trim67
7.79E-07	8.692344129	0.019	0.001	0.020673796	NK	Gm16731
0.001409889	7.244086939	0.019	0.002	1	NK	Gm4065
0	11.67972433	0.983	0.008	0	Bcell	Cd79a
0	11.56987383	0.957	0.012	0	Bcell	Igkc
0	7.332559932	0.831	0.018	0	Bcell	H2-Ob
0	10.10705252	0.806	0.003	0	Bcell	Ly6d
0	11.4916866	0.794	0.003	0	Bcell	Ighd
0	11.57291483	0.725	0.002	0	Bcell	Iglc2
0	11.35869342	0.711	0.002	0	Bcell	Fcmr
0	7.523397056	0.702	0.014	0	Bcell	H2-DMb2
0	11.66239636	0.614	0.001	0	Bcell	Ms4a1
0	11.14952154	0.609	0.002	0	Bcell	Pax5
0	11.48775675	0.567	0.001	0	Bcell	Mzb1
0	12.06403674	0.552	0.001	0	Bcell	Cd19
0	10.49738744	0.519	0.001	0	Bcell	Pou2af1
0	12.65201308	0.516	0.001	0	Bcell	Iglc3
0	12.00313925	0.512	0.001	0	Bcell	Gm30211
0	7.713927389	0.518	0.008	0	Bcell	Gm31243
0	9.075262856	0.45	0.003	0	Bcell	Tnfrsf13c
0	7.568491546	0.444	0.008	0	Bcell	Fcrla
0	10.47344253	0.39	0.002	0	Bcell	Fcer2a
0	8.630522601	0.369	0.002	0	Bcell	H2-Eb2
0	7.391204848	0.348	0.006	0	Bcell	Spib
0	7.625636103	0.33	0.005	0	Bcell	Chst3
0	8.022889488	0.275	0.003	0	Bcell	Vpreb3
0	7.946688039	0.252	0.002	0	Bcell	Gm16341
0	9.63666068	0.221	0.001	0	Bcell	Gm47782
0	8.0402674	0.199	0.001	0	Bcell	Cr2
0	12.86984333	0.157	0	0	Bcell	2010309G21Rik
0	10.26394302	0.152	0	0	Bcell	Gm43388
0	10.0690871	0.153	0.002	0	Bcell	Iglc1
8.24E-232	9.874843117	0.077	0	2.19E-227	Bcell	Gm47828
2.09E-213	7.909644851	0.081	0.001	5.55E-209	Bcell	Cacna1i
5.75E-197	7.271215861	0.087	0.001	1.53E-192	Bcell	Srpk3
1.42E-167	8.559454162	0.062	0	3.76E-163	Bcell	Hcrtr2
4.12E-152	10.73705187	0.05	0	1.09E-147	Bcell	Crisp3
7.16E-148	9.20708789	0.051	0	1.90E-143	Bcell	2010007H06Rik
7.85E-139	9.076143635	0.047	0	2.08E-134	Bcell	Gm50386
9.92E-121	7.114943583	0.054	0.001	2.63E-116	Bcell	Mybpc2
2.43E-108	7.135551182	0.044	0.001	6.44E-104	Bcell	Gm20429
4.54E-108	11.36919661	0.034	0	1.20E-103	Bcell	Igkv1-110
7.63E-108	9.184284789	0.035	0	2.02E-103	Bcell	4930426D05Rik
1.31E-97	7.884175705	0.038	0	3.48E-93	Bcell	Klhl14
3.64E-90	8.772607537	0.03	0	9.67E-86	Bcell	Gm30239
2.92E-59	9.461368552	0.02	0	7.74E-55	Bcell	Igkv1-117
6.30E-55	10.52342499	0.017	0	1.67E-50	Bcell	Iglv1
1.31E-46	7.749138788	0.017	0	3.48E-42	Bcell	Gm12462
1.25E-41	8.759211626	0.013	0	3.31E-37	Bcell	Ighv3-6
3.40E-37	8.447059207	0.011	0	9.03E-33	Bcell	Gm34215
1.71E-28	7.583157874	0.01	0	4.53E-24	Bcell	Igkv17-121
1.71E-28	8.237031275	0.01	0	4.53E-24	Bcell	Gm31804
0.006476974	8.453798416	0.01	0.003	1	Bcell	Igha
0	11.16181533	0.953	0.019	0	Endothelial2	Gp9
0	9.632839686	0.99	0.062	0	Endothelial2	Nrgn
0	10.5163621	0.932	0.02	0	Endothelial2	Clec1b
0	10.5256478	0.922	0.028	0	Endothelial2	Itga2b
0	12.50220525	0.906	0.013	0	Endothelial2	Treml1
0	10.59059558	0.885	0.018	0	Endothelial2	Ppbp
0	10.24389914	0.859	0.016	0	Endothelial2	Alox12
0	11.45285377	0.797	0.01	0	Endothelial2	Gp1bb
0	12.51678449	0.724	0.005	0	Endothelial2	Gp5
0	11.02127381	0.656	0.008	0	Endothelial2	Slc6a4
0	10.11512831	0.562	0.005	0	Endothelial2	Mpl
0	10.82581967	0.542	0.004	0	Endothelial2	Mpig6b
0	10.80299857	0.536	0.003	0	Endothelial2	Gp6
0	10.80000226	0.526	0.003	0	Endothelial2	Mmrn1
0	9.992527471	0.521	0.007	0	Endothelial2	F2rl2
0	9.453299588	0.516	0.009	0	Endothelial2	Capn3
0	9.977049946	0.5	0.007	0	Endothelial2	Mfsd2b
0	10.92460748	0.443	0.002	0	Endothelial2	Gp1ba
0	13.40316998	0.396	0.001	0	Endothelial2	Ly6g6f
0	10.54173975	0.255	0.002	0	Endothelial2	Gm30411
0	9.822116965	0.224	0.003	0	Endothelial2	Ly6g6c
0	9.73334255	0.224	0.004	0	Endothelial2	Tubb1
1.29E-286	12.48065993	0.12	0.001	3.42E-282	Endothelial2	Gm13206
6.62E-240	9.13101418	0.172	0.003	1.76E-235	Endothelial2	Gm48905
1.33E-232	9.031919315	0.12	0.001	3.53E-228	Endothelial2	D130058E05Rik
4.84E-200	9.038971646	0.188	0.005	1.28E-195	Endothelial2	Gata1
1.06E-194	12.30183254	0.073	0	2.82E-190	Endothelial2	Kcnj5
6.60E-145	10.73893978	0.078	0.001	1.75E-140	Endothelial2	Gm15915
9.62E-114	9.847862656	0.089	0.002	2.55E-109	Endothelial2	Gfi1b
5.43E-113	10.58982689	0.068	0.001	1.44E-108	Endothelial2	Gcsam
2.71E-68	11.12397689	0.031	0	7.19E-64	Endothelial2	Kcnf1
2.84E-59	9.186537297	0.036	0	7.55E-55	Endothelial2	Slc35d3
1.73E-46	9.197219478	0.042	0.001	4.58E-42	Endothelial2	Gm33111
4.08E-46	10.78523946	0.021	0	1.08E-41	Endothelial2	2310075C17Rik
7.95E-43	9.387871339	0.026	0	2.11E-38	Endothelial2	Slc6a3
2.48E-39	10.62444096	0.016	0	6.58E-35	Endothelial2	Gm8237
1.95E-35	11.95808798	0.01	0	5.17E-31	Endothelial2	Gm48281
1.95E-35	10.98196684	0.01	0	5.17E-31	Endothelial2	Gm13848
1.49E-31	10.20149784	0.016	0	3.96E-27	Endothelial2	Rbfaos
2.03E-28	9.062791666	0.026	0.001	5.40E-24	Endothelial2	Cnih3
2.32E-26	10.75008724	0.016	0	6.16E-22	Endothelial2	Gm10639
6.84E-24	9.706535985	0.01	0	1.81E-19	Endothelial2	Gm44714
6.84E-24	9.365320599	0.01	0	1.81E-19	Endothelial2	AI593442
4.22E-18	9.782022563	0.01	0	1.12E-13	Endothelial2	Gbx2
4.22E-18	9.72151031	0.01	0	1.12E-13	Endothelial2	Accsl
4.22E-18	9.391717267	0.01	0	1.12E-13	Endothelial2	Gm44296
2.75E-12	11.96285299	0.01	0	7.31E-08	Endothelial2	Eprn
2.75E-12	9.620441623	0.01	0	7.31E-08	Endothelial2	Rit2
1.29E-10	12.4872262	0.01	0	3.41E-06	Endothelial2	Kcnd3os
5.99E-07	9.684206788	0.01	0.001	0.015903086	Endothelial2	Spink4
0	7.503998387	0.964	0.025	0	Unk1	Slc24a3
0	11.61492249	0.85	0.001	0	Unk1	Cd200r3
0	10.35344109	0.857	0.015	0	Unk1	Il6
0	6.745353103	0.793	0.016	0	Unk1	Sytl3
0	12.53604571	0.743	0.001	0	Unk1	Il4
0	13.45240884	0.686	0.001	0	Unk1	Cpa3
0	7.064804497	0.643	0.022	0	Unk1	Mboat1
0	9.967013268	0.6	0.005	0	Unk1	Slc18a2
0	7.722812166	0.486	0.005	0	Unk1	Gm49890
0	7.528984753	0.5	0.019	0	Unk1	Gzmb
0	14.96412731	0.479	0.001	0	Unk1	Il13
0	10.49029362	0.471	0	0	Unk1	Ms4a2
0	11.14866607	0.471	0.002	0	Unk1	Mcpt8
0	14.77374939	0.414	0	0	Unk1	Fcer1a
0	10.61354928	0.371	0	0	Unk1	Gm47599
0	8.703088957	0.336	0.004	0	Unk1	Gm15657
0	8.733368688	0.3	0	0	Unk1	Alox15
0	11.68910874	0.271	0	0	Unk1	Grm6
0	8.089663475	0.271	0.001	0	Unk1	Gm32511
0	12.54812761	0.257	0	0	Unk1	A230098N10Rik
0	8.01827335	0.186	0.001	0	Unk1	Gm29685
0	7.971306042	0.179	0.001	0	Unk1	Csrp3
0	10.01300547	0.143	0	0	Unk1	Dnase2b
0	9.818079645	0.136	0	0	Unk1	Gm12602
0	10.11179911	0.114	0	0	Unk1	Gm35147
1.16E-303	13.82308698	0.1	0	3.09E-299	Unk1	Prss34
3.38E-300	7.805729477	0.343	0.008	8.97E-296	Unk1	Car8
2.35E-282	8.753476193	0.114	0	6.23E-278	Unk1	Gm45237
4.24E-233	11.33716772	0.071	0	1.12E-228	Unk1	Gm42450
4.65E-186	7.684988744	0.093	0.001	1.24E-181	Unk1	Alox8
7.57E-145	7.611841437	0.064	0	2.01E-140	Unk1	4921529L05Rik
3.74E-143	7.695446416	0.05	0	9.92E-139	Unk1	Dnajb8
3.66E-127	8.205333662	0.05	0	9.72E-123	Unk1	6030469F06Rik
1.81E-120	9.185554665	0.043	0	4.81E-116	Unk1	1700041M19Rik
6.98E-84	7.384300397	0.036	0	1.85E-79	Unk1	Gm11697
2.39E-82	6.808731577	0.057	0.001	6.33E-78	Unk1	Slc26a3
2.11E-73	8.37277587	0.036	0	5.59E-69	Unk1	Gm15635
2.85E-71	10.53436339	0.021	0	7.57E-67	Unk1	Gm10845
3.30E-65	7.29333034	0.036	0	8.75E-61	Unk1	Gm34425
5.24E-63	10.06615569	0.029	0	1.39E-58	Unk1	Wincr1
5.29E-63	8.647019887	0.029	0	1.40E-58	Unk1	D430036J16Rik
1.37E-53	8.107885354	0.021	0	3.63E-49	Unk1	Gm49891
5.60E-43	8.728816959	0.021	0	1.49E-38	Unk1	Htr1b
6.81E-36	12.15161446	0.021	0	1.81E-31	Unk1	Tpsb2
6.95E-36	6.951358683	0.021	0	1.84E-31	Unk1	1700030F04Rik
2.30E-32	7.918072683	0.014	0	6.11E-28	Unk1	Gm33125
8.11E-31	6.974666667	0.021	0	2.15E-26	Unk1	Gm30790
5.10E-27	6.781234299	0.021	0	1.35E-22	Unk1	Gm45238
1.54E-24	6.823988529	0.086	0.008	4.08E-20	Unk1	Serpinb2
6.68E-05	6.971468546	0.014	0.001	1	Unk1	Mpo
